# Supplementary material for: The effect of interaural timing on the posterior auricular muscle reflex in normal adult volunteers
Source: PLoS One. 2018 Apr 4;13(4):e0194965. doi: 10.1371/journal.pone.0194965 (PMC5884533; doi:10.1371/journal.pone.0194965)
Supplement: S2 Table — (XLSX) [file pone.0194965.s002.xlsx]

## Sheet: Sheet1
			First peak latency for Ipsilateral,contralateral & binaural conditions(ms)							Group Peak to peak amplitude (V)							Group First peak latency for different ITD conditions (ms)							Group Second peak latency for different ITD conditions (ms)
				Mean	SEM	STD	95 % CI	95 % CI		ITD	Mean	SEM	STD	95 % CI	95 % CI		ITD	Mean	SEM	STD	95 % CI	95 % CI		ITD	Mean	SEM	STD	95 % CI	95 % CI
			Ipsilateral	14.3915	0.0344618	2.55575	14.324	14.4591		'-1.6'	2.69084e-05	3.4167e-07	2.53389e-05	2.62386e-05	2.75782e-05		'-1.6'	15.3294	0.0306202	2.27086	15.2693	15.3894		'-1.6'	20.5781	0.0150983	1.11972	20.5485	20.6077
			Contralateral	14.5722	0.0329885	2.44649	14.5075	14.6369		'-1.2'	2.70884e-05	3.43808e-07	2.54975e-05	2.64144e-05	2.77624e-05		'-1.2'	15.1674	0.0304301	2.25675	15.1077	15.227		'-1.2'	20.5092	0.01531	1.13542	20.4792	20.5392
			Binaural	14.7568	0.0279089	2.06978	14.7021	14.8116		'-0.8'	2.7601e-05	3.45058e-07	2.55902e-05	2.69246e-05	2.82775e-05		'-0.8'	15.0365	0.0296786	2.20103	14.9783	15.0946		'-0.8'	20.458	0.0153704	1.1399	20.4279	20.4882
										'-0.4'	2.83942e-05	3.49135e-07	2.58925e-05	2.77098e-05	2.90786e-05		'-0.4'	14.8941	0.0280182	2.07788	14.8391	14.949		'-0.4'	20.4232	0.0154667	1.14704	20.3929	20.4535
			Peak to peak amplitude for Ipsilateral,contralateral & binaural conditions(V)							'0'	2.7736e-05	3.45139e-07	2.55962e-05	2.70594e-05	2.84126e-05		'0'	14.7568	0.0279089	2.06978	14.7021	14.8116		'0'	20.4044	0.0154475	1.14562	20.3741	20.4347
				Mean	SEM	STD	95 % CI	95 % CI		'0.4'	2.81192e-05	3.46272e-07	2.56802e-05	2.74403e-05	2.8798e-05		'0.4'	14.9077	0.0279986	2.07643	14.8528	14.9626		'0.4'	20.3996	0.0154159	1.14328	20.3694	20.4299
			Ipsilateral	1.68827e-05	2.06949e-07	1.53478e-05	1.6477e-05	1.72884e-05		'0.8'	2.77015e-05	3.43106e-07	2.54454e-05	2.70289e-05	2.83741e-05		'0.8'	15.0031	0.0282217	2.09298	14.9477	15.0584		'0.8'	20.4468	0.015284	1.13349	20.4168	20.4768
			Contralateral	2.18131e-05	3.0347e-07	2.25059e-05	2.12182e-05	2.24081e-05		'1.2'	2.69091e-05	3.2872e-07	2.43785e-05	2.62647e-05	2.75536e-05		'1.2'	15.0706	0.0291085	2.15875	15.0136	15.1277		'1.2'	20.4912	0.0152432	1.13046	20.4613	20.5211
			Binaural	2.7736e-05	3.45139e-07	2.55962e-05	2.70594e-05	2.84126e-05		'1.6'	2.71284e-05	3.37132e-07	2.50024e-05	2.64675e-05	2.77893e-05		'1.6'	15.1554	0.0293969	2.18014	15.0977	15.213		'1.6'	20.5308	0.0152953	1.13433	20.5008	20.5608
										Group Second peak amplitude (V)
										ITD	Mean	SEM	STD	95 % CI	95 % CI
										'-1.6'	9.86249e-06	1.40864e-07	1.04467e-05	9.58634e-06	1.01386e-05
										'-1.2'	9.78105e-06	1.35684e-07	1.00626e-05	9.51506e-06	1.0047e-05
										'-0.8'	9.79464e-06	1.33326e-07	9.88769e-06	9.53327e-06	1.0056e-05
										'-0.4'	9.93419e-06	1.30238e-07	9.65869e-06	9.67887e-06	1.01895e-05
										'0'	9.52573e-06	1.23736e-07	9.17653e-06	9.28316e-06	9.7683e-06
										'0.4'	9.70217e-06	1.27088e-07	9.4251e-06	9.45303e-06	9.95131e-06
										'0.8'	9.48638e-06	1.24401e-07	9.22584e-06	9.2425e-06	9.73025e-06
										'1.2'	9.42909e-06	1.21745e-07	9.02888e-06	9.19042e-06	9.66776e-06
										'1.6'	9.4314e-06	1.24517e-07	9.23444e-06	9.1873e-06	9.6755e-06
										Group First peak amplitude (V)
										ITD	Mean	SEM	STD	95 % CI	95 % CI
										'-1.6'	-1.45429e-05	2.14943e-07	1.59406e-05	-1.49643e-05	-1.41216e-05
										'-1.2'	-1.48854e-05	2.20456e-07	1.63495e-05	-1.53176e-05	-1.44532e-05
										'-0.8'	-1.52584e-05	2.19212e-07	1.62572e-05	-1.56881e-05	-1.48287e-05
										'-0.4'	-1.5926e-05	2.21931e-07	1.64589e-05	-1.63611e-05	-1.54909e-05
										'0'	-1.58242e-05	2.22368e-07	1.64912e-05	-1.62602e-05	-1.53883e-05
										'0.4'	-1.58875e-05	2.21546e-07	1.64303e-05	-1.63218e-05	-1.54532e-05
										'0.8'	-1.56907e-05	2.22418e-07	1.6495e-05	-1.61267e-05	-1.52547e-05
										'1.2'	-1.50402e-05	2.10889e-07	1.56399e-05	-1.54536e-05	-1.46268e-05
										'1.6'	-1.51606e-05	2.15992e-07	1.60184e-05	-1.55841e-05	-1.47372e-05
